# Supplementary material for: Mapping mechanical stress in curved epithelia of designed size and shape
Source: Nat Commun. 2023 Jul 7;14:4014. doi: 10.1038/s41467-023-38879-7 (PMC10329037; doi:10.1038/s41467-023-38879-7)
Supplement: Supplementary file 4 — Source Data [file 41467_2023_38879_MOESM4_ESM.xlsx]

## Sheet: Figure 1c
Figure 1c
		25 um	25 um		50 um	50 um		100 um	100 um		200 um	200 um
		Curvature, 1/R (um^-1)	Delta P (Pa)		Curvature, 1/R (um^-1)	Delta P (Pa)		Curvature, 1/R (um^-1)	Delta P (Pa)		Curvature, 1/R (um^-1)	Delta P (Pa)
	Delta P (Pa)	0.075659	38.1752		0.0300084	70.199		0.0240714	14.1827		0.00685514	11.2686
		0.0651873	77.6218		0.0279579	42.1115		0.0171685	20.5548		0.00496273	16.1054
		0.0670569	63.1272		0.0282451	36.7395		0.0152171	28.582		0.00804674	21.0209
		0.0633372	58.8999		0.0278548	39.672		0.0155605	27.3313		0.00713547	13.0892
		0.052423	43.4991		0.02743	57.1467		0.015183	29.9046		0.00701548	7.90998
		0.0547294	39.798		0.0268585	51.2914		0.0122738	10.9014		0.00654433	6.05425
		0.067532	52.3095		0.0284618	50.0763		0.0157877	21.2727		0.00644962	6.37453
		0.062179	60.5035		0.0264262	44.1908		0.0191126	12.1346		0.00555506	6.30352
		0.0585518	64.2752		0.0285838	44.9275		0.0211759	21.0746		0.00581307	2.78627
		0.0657661	51.4512		0.0278577	39.6036		0.0149974	14.8668		0.00586841	4.2253
		0.0627431	67.4485		0.0291411	39.4078		0.0144447	22.7451		0.00562278	2.79947
		0.0684355	52.0104		0.028872	46.9629		0.0147938	22.1759		0.00621261	5.45866
		0.0659365	54.7933		0.0299118	34.3092		0.0179823	41.5017		0.00625363	13.7514
		0.077641	62.5216		0.0236121	61.698		0.0137495	46.6598		0.00624848	12.0533
		0.0695202	109.595		0.0231699	51.5197		0.0118787	23.428		0.00647362	10.5896
		0.0345383	110.037		0.0347689	68.4887		0.0228019	23.4174		0.00580629	8.926
		0.0508138	121.801		0.0315952	81.0316		0.0154236	19.3285		0.00502167	10.2083
		0.0492296	114.309		0.030259	36.7059		0.0154219	30.6732		0.00633268	12.7985
		0.0819464	29.2042		0.0298714	71.1393		0.0145641	34.2285		0.00563831	10.4562
		0.091524	34.6923		0.0290624	38.7329		0.014348	25.1309		0.00610799	11.3713
		0.0684233	49.7054		0.0237758	61.9777		0.0112756	26.7672		0.00620551	9.08575
		0.0668847	45.192		0.0238498	49.4285		0.0112166	21.7825		0.00779849	9.09723
		0.0576691	39.2437		0.0245216	40.2719		0.012365	28.968		0.00758904	7.26217
		0.0732692	107.364		0.0249142	28.8249		0.0141545	30.4924		0.00575046	7.30741
		0.0582493	72.0471		0.0218217	23.3542		0.0183443	30.347		0.00777025	9.91884
		0.0574033	81.2668		0.0192646	16.008		0.014865	33.9503		0.00803652	6.37086
		0.0533575	75.895		0.0201361	16.7095		0.0183774	37.4562		0.0088433	11.0217
		0.0517738	103.521		0.0312876	70.2129		0.016115	38.6858		0.00985358	20.1456
		0.0520064	126.827		0.0296829	79.7558		0.0156423	11.2698		0.00902421	30.6897
		0.0419222	106.268		0.0323102	90.645		0.01559	19.5519		0.00849964	18.9082
		0.0940787	73.5054		0.0327243	90.2734		0.0155599	24.2559		0.00846095	11.2638
		0.0698744	46.0843		0.0334654	80.4373		0.0160454	33.77		0.00852922	9.18854
		0.0641536	61.1525		0.0331871	48.7654		0.0160959	6.6132		0.00925223	15.7786
		0.0624898	97.6732		0.0310585	48.7379		0.0116769	11.7716		0.00954791	7.63023
		0.0653706	106.209		0.0313857	50.8941		0.0139614	14.9891		0.00904175	4.73803
		0.0657877	75.7975		0.0302054	63.0302		0.0116497	29.3508		0.00896186	6.65833
		0.0650309	68.6817		0.0341187	18.6913		0.0122856	36.3817		0.00947724	12.1767
		0.0557553	76.2834		0.0306098	44.5743		0.00994609	25.2392		0.00903783	16.8855
		0.0496411	85.3847		0.0324453	38.0553		0.0125474	14.3291		0.00885473	15.1547
		0.0599528	85.9703		0.0361788	12.7607		0.00983081	25.9361		0.00691879	4.98427
		0.0590071	74.1639		0.0265504	80.1386		0.0135771	33.8612		0.00691888	10.1893
		0.0466949	127.196		0.0340623	35.1504		0.012936	32.656		0.00590092	5.82073
		0.0469415	82.7138		0.0332055	74.1485		0.0173245	43.9901		0.00901307	11.2703
		0.0682543	83.0113		0.0327615	95.6648		0.0236632	30.0009		0.00793815	9.93158
		0.0657488	82.3209		0.0322156	80.8123		0.021499	22.8477		0.00832612	8.35188
		0.066212	109.539		0.0356621	70.9944		0.0222172	26.483		0.00722846	7.92301
		0.0585364	115.941		0.0345681	73.6914		0.0211182	51.3342		0.00736475	23.2941
		0.043985	109.519		0.0317616	57.1298		0.0219071	54.4903		0.00746213	15.727
					0.0325527	60.9773		0.0154731	52.2818		0.00824525	6.6799
					0.0313428	59.9035		0.0169699	7.36923		0.00831082	14.8914
					0.0344572	116.877		0.0115728	7.78384		0.0080073	22.2481
					0.0342137	106.022		0.0121824	7.09886		0.00916246	10.3355
					0.0332452	93.9974		0.0229982	22.2449		0.00899216	14.6938
					0.0341203	91.8443		0.0214325	25.7216		0.00922535	14.6284
					0.0337231	53.3766		0.0205669	28.471		0.0095584	18.6442
					0.0316916	53.747		0.0188663	34.8333		0.00943637	20.0558
					0.0315455	52.3518		0.0181586	30.3409		0.00928195	17.6841
					0.0305212	57.1159		0.0179621	37.6059		0.0088192	16.8617
					0.0323161	65.6852		0.0173387	34.7156		0.0101805	34.6218
					0.0339425	52.4314		0.0191942	22.583		0.00838982	17.0315
					0.0262312	84.2542		0.016706	24.2446		0.00884033	16.8195
					0.0264892	64.5633		0.0172508	27.003		0.00839814	16.4289
					0.0288525	58.2445		0.0166627	26.8885		0.009019	25.21
					0.0258716	55.923		0.0159787	24.8603		0.00840562	15.9581
					0.0362249	76.5242		0.0168286	25.5833		0.0089471	16.3828
					0.0321606	104.721		0.0170961	29.8053		0.0100111	18.932
					0.031068	100.975		0.0170034	29.8318		0.00994115	20.3883
					0.0300808	114.587		0.0149496	15.3563		0.00995302	22.7546
					0.0329092	87.0847		0.0169345	73.2664
					0.0454519	24.296		0.0177726	33.2808
					0.0455299	47.6228		0.0182129	27.2773
					0.0362203	72.0577		0.0181646	31.5927
					0.0332693	60.5813		0.0179674	33.8182
					0.0323259	113.265		0.0179533	44.5794
					0.0313662	124.166		0.021422	18.21
					0.0321535	125.853		0.0184651	46.8246
					0.0340274	115.053		0.0182116	47.4351
					0.0337371	114.85		0.0180255	37.0653
					0.0341935	44.177		0.0173614	40.7898
					0.0312982	61.4957		0.0198755	23.2993
					0.0307062	67.4136		0.0155557	38.1495
					0.0367192	43.8867		0.0173616	44.1556
					0.0345094	68.0911		0.0181659	62.9703
					0.0348767	53.1008		0.0189273	42.1816
								0.0186146	40.9627
								0.0171918	38.5724
								0.0183461	34.7533
								0.018859	36.5954
								0.0159165	14.2876
								0.0144636	10.8453
								0.0138207	7.76314
								0.0133397	20.1966
								0.014272	21.7105
								0.0146724	7.84422
								0.0161804	17.705
								0.0248077	34.6474
								0.0203376	29.43
								0.0193768	21.434
								0.0192633	29.982
								0.0196425	37.1428
								0.0198237	24.789
								0.0181598	35.195
								0.0167356	36.205
								0.0207794	21.5901
								0.0182555	31.7458
								0.017422	30.3653
								0.0204866	61.7183
								0.0194706	29.4867
								0.0193149	39.4325
								0.0206397	55.3146
								0.0179716	50.5063
								0.0179613	65.039
								0.0190986	35.0873
								0.0173362	49.9187
								0.0174155	50.5087
								0.0192639	38.7745
								0.0218787	31.0714
								0.0181305	31.7194
								0.0183494	28.0867
								0.0179574	43.029
								0.0166564	25.3432
								0.017015	19.938
								0.0177097	23.3733
								0.0170551	17.5796
								0.020107	33.1046
								0.0196831	31.7354
								0.018955	26.1639
								0.0187227	30.8997
								0.0185364	33.4375
								0.0188275	68.607
								0.0197991	73.0343
								0.0173426	38.328
								0.0167254	55.4845
								0.0199323	51.0249
								0.0231018	43.5069
								0.0194085	80.67
								0.0176186	77.5306
								0.0184301	85.4096
								0.0139662	74.1614
								0.0199247	65.0364
								0.0160324	51.0208
								0.0175753	31.9987
								0.0187818	33.7572
								0.0199196	35.3555
								0.0197475	36.8075
								0.019344	35.709
								0.0184691	36.8444
								0.0188441	55.5622
								0.0173879	17.5528
								0.016797	33.9442
								0.0181952	22.3606
								0.0183749	39.1308
								0.018361	34.9348
								0.0190902	47.3111
								0.0201041	28.7265
								0.0194557	34.5086
								0.0170454	53.7842
								0.0167011	30.2317
								0.0145272	36.1664
								0.0185953	71.3308
								0.0163186	31.1781
								0.0181557	50.045
								0.0171801	57.6203
								0.0191496	34.1994
								0.0200521	36.3054
								0.0173375	44.7652
								0.0199301	45.2179
								0.0176562	110.788
								0.0133388	58.7751
								0.020568	94.3395
								0.0165088	52.6228

## Sheet: Figure 1d
Figure 1d
		25 um	25 um		50 um	50 um		100 um	100 um		200 um	200 um
		Dome areal strain, Epsilon_a (%)	Surface Tension, sigma (mN/m)		Dome areal strain, Epsilon_a (%)	Surface Tension, sigma (mN/m)		Dome areal strain, Epsilon_a (%)	Surface Tension, sigma (mN/m)		Dome areal strain, Epsilon_a (%)	Surface Tension, sigma (mN/m)
	Surface Tension, sigma (mN/m)	17.6202	0.252285		18.9367	1.16966		12.381	0.294597		18.725	0.821909
		10.1693	0.595375		7.39749	0.753124		16.2474	0.598621		5.64977	1.62264
		9.10393	0.470698		13.5213	0.65037		13.654	0.939139		15.2976	1.30618
		6.64468	0.464971		10.8718	0.712122		14.7246	0.878224		16.9021	0.917193
		5.7554	0.414886		13.6478	1.04168		16.9868	0.984808		14.5737	0.563752
		11.1882	0.363589		11.845	0.954843		15.1735	0.444092		15.7163	0.462557
		7.82966	0.387294		15.4305	0.87971		11.2764	0.67371		12.9407	0.494179
		8.38617	0.486527		5.46025	0.836116		5.84566	0.31745		11.5584	0.567367
		7.52546	0.548875		19.8355	0.78589		19.1626	0.497608		10.036	0.239655
		17.4526	0.391168		17.1428	0.710819		9.5443	0.495645		11.039	0.360004
		23.5443	0.537497		18.2816	0.676155		13.1737	0.787316		10.036	0.24894
		37.7596	0.379996		10.0542	0.813294		12.1798	0.749502		13.7554	0.439321
		36.4569	0.4155		17.2944	0.573506		10.2737	1.15396		9.53054	1.09947
		33.5029	0.402633		19.5931	1.30649		11.3267	1.69678		9.62102	0.964499
		29.5643	0.788224		15.2145	1.11178		5.83974	0.986138		11.4498	0.817904
		32.7854	1.59297		33.8652	0.984912		7.29463	0.513497		7.55866	0.768649
		38.6045	1.1985		37.4822	1.28234		7.29463	0.62659		5.41182	1.01643
		21.5545	1.16098		34.5212	0.606528		13.6597	0.994471		7.55866	1.01051
		46.7004	0.178191		31.6643	1.19076		15.8421	1.1751		7.55866	0.927245
		60.9584	0.189526		23.3639	0.666374		8.91116	0.87576		10.0633	0.930855
		45.8673	0.36322		21.8276	1.30338		5.90358	1.18695		20.2607	0.732071
		42.5388	0.337835		23.3216	1.03624		7.37437	0.970991		17.9539	0.583269
		44.9885	0.340249		22.9409	0.82115		8.17105	1.17137		16.6997	0.478464
		56.2525	0.732668		34.2289	0.578483		9.88697	1.07713		9.2213	0.635376
		47.4359	0.618438		27.6856	0.535114		13.8091	0.827151		26.8037	0.638258
		57.6504	0.707858		23.3886	0.415476		18.3849	1.14195		31.2196	0.396369
		43.0859	0.711193		27.2143	0.414914		19.6309	1.01909		37.2649	0.623167
		45.2118	0.999744		43.8182	1.12205		16.0153	1.20031		35.3079	1.02225
		58.2507	1.21934		61.3324	1.34346		18.3542	0.360235		29.6703	1.70041
		59.4943	1.26744		57.0777	1.40273		18.0041	0.627064		33.7881	1.11229
		81.9312	0.390659		46.8273	1.3793		6.63672	0.779434		35.4987	0.665634
		67.4211	0.329765		54.6567	1.2018		20.4836	1.05233		39.8622	0.538651
		68.2104	0.47661		51.0215	0.734704		5.50521	0.205431		29.4644	0.852691
		70.9875	0.781513		55.0597	0.784614		8.98844	0.504055		23.7242	0.399576
		69.7367	0.812361		58.8647	0.810784		8.98844	0.536804		36.4081	0.262008
		78.0861	0.576076		61.3019	1.04336		9.78703	1.25972		39.0876	0.371482
		80.862	0.52807		60.034	0.273915		10.6196	1.48066		29.7279	0.642418
		62.2901	0.68409		47.1223	0.728106		6.79655	1.2688		28.1636	0.934157
		61.8875	0.86002		44.5928	0.586453		5.50521	0.570998		22.329	0.85574
		65.6708	0.716984		45.2934	0.176356		6.79655	1.31912		26.6713	0.360198
		78.1033	0.628432		44.491	1.50918		12.3867	1.247		29.6263	0.73634
		71.3777	1.36199		63.7368	0.515973		17.3992	1.26222		20.9431	0.493205
		66.4843	0.88103		78.1834	1.11651		8.46788	1.26959		26.5767	0.62522
		98.6638	0.608103		75.9051	1.46002		17.6676	0.633915		23.744	0.62556
		85.8896	0.626026		81.8647	1.25424		16.3346	0.531366		27.3098	0.501547
		84.7937	0.827184		69.1902	0.995377		19.0527	0.596003		21.9001	0.548043
		96.6166	0.990333		81.9048	1.06589		19.0527	1.2154		22.4536	1.58146
		92.0254	1.24496		72.349	0.899354		9.43489	1.24367		27.2728	1.05379
					81.0742	0.936593		16.3346	1.68944		34.4205	0.405076
					77.5245	0.95562		6.03726	0.217126		33.0948	0.895904
					73.5284	1.69597		11.411	0.336298		34.3112	1.38924
					63.5728	1.54941		12.2406	0.291357		44.632	0.564013
					70.1672	1.4137		34.3916	0.483622		49.6714	0.817034
					74.0473	1.34589		34.3517	0.600062		47.6233	0.792837
					64.4402	0.791396		36.007	0.692156		49.6714	0.975278
					77.6263	0.847969		39.4343	0.923164		46.6154	1.06269
					73.3204	0.829781		22.5117	0.835441		48.642	0.952607
					74.9159	0.935676		36.007	1.04681		41.7378	0.955966
					78.8877	1.01629		33.9533	1.0011		49.8031	1.70039
					67.5168	0.772356		25.6187	0.588278		43.902	1.01501
					70.3224	1.60599		28.1402	0.725625		48.7819	0.951294
					62.3784	1.21867		34.3762	0.782659		78.4898	0.978127
					72.3589	1.00935		34.3762	0.806847		79.4107	1.3976
					67.5324	1.08078		28.1402	0.77792		62.3243	0.949252
					101.082	1.05624		28.1402	0.760112		85.8382	0.915536
					90.2192	1.62809		39.4625	0.871698		97.0868	0.945552
					82.1915	1.62507		34.3762	0.877231		100.216	1.02545
					94.2967	1.90465		21.6004	0.513603		101.695	1.1431
					101.251	1.3231		21.6004	2.16322
					91.7779	0.267272		20.6917	0.936297
					101.918	0.522984		24.7532	0.748846
					97.3793	0.994713		32.3308	0.869622
					101.328	0.910467		30.7344	0.941101
					98.0777	1.75192		39.5479	1.24154
					93.9466	1.9793		31.3868	0.42503
					92.5152	1.95706		23.8455	1.26792
					90.0445	1.69059		21.5759	1.30234
					85.1404	1.70213		28.7253	1.02813
					96.5604	0.645985		39.8466	1.17473
					99.7927	0.982415		22.0208	0.58613
					101.276	1.09772		32.8953	1.22622
					90.3984	0.597599		40.7963	1.27164
					82.5196	0.986558		23.5219	1.7332
					85.205	0.761264		23.5219	1.1143
								30.2126	1.10029
								25.1162	1.12182
								26.0506	0.947158
								35.7794	0.970237
								35.7142	0.448829
								40.2034	0.374917
								36.2734	0.280851
								26.3921	0.75701
								39.4762	0.760598
								25.8952	0.267312
								39.3562	0.547114
								45.483	0.698318
								51.8093	0.723537
								48.6844	0.553085
								58.8982	0.778216
								61.0998	0.94547
								42.7396	0.625237
								44.8675	0.969038
								44.618	1.08168
								41.338	0.519509
								56.826	0.869484
								52.5733	0.871463
								54.3477	1.50631
								45.6412	0.757211
								42.9958	1.02078
								44.4852	1.34001
								56.5572	1.40517
								59.933	1.81054
								51.3989	0.918582
								53.285	1.43973
								59.147	1.4501
								52.9243	1.0064
								50.5982	0.710084
								50.5982	0.874751
								52.9243	0.765329
								55.3026	1.19808
								54.3877	0.760766
								45.0391	0.585894
								53.6235	0.659901
								46.599	0.515378
								62.6893	0.82321
								65.6243	0.806158
								62.8048	0.690157
								70.1556	0.825193
								67.8365	0.901941
								74.8951	1.82199
								77.6947	1.84439
								80.2005	1.10502
								76.0112	1.65869
								69.4674	1.27996
								69.4674	0.941635
								63.6779	2.07822
								64.0903	2.20024
								64.0903	2.31713
								80.569	2.65504
								76.2743	1.63205
								74.0145	1.59117
								62.7512	0.910329
								65.3386	0.898667
								79.0597	0.887457
								73.4144	0.931955
								76.2109	0.922999
								67.9783	0.997459
								62.7512	1.47426
								68.308	0.504743
								64.1691	1.01043
								68.8762	0.614466
								67.85	1.06479
								77.6548	0.95133
								98.6657	1.23915
								93.5306	0.714444
								101.487	0.886849
								92.7807	1.57768
								90.1109	0.905081
								87.4801	1.24478
								92.4631	1.91798
								99.0129	0.955295
								88.0205	1.37821
								86.3067	1.67695
								85.1462	0.892953
								97.7443	0.905277
								82.1186	1.29099
								97.0247	1.13441
								84.1048	3.13737
								91.8245	2.20316
								93.0448	2.29336
								86.4176	1.59378

## Sheet: Figure 2d
Figure 2d-1							Figure 2d-2							Figure 2d-3
		low infl. side x	high infl. side x	low infl. side y	high infl. side y				low infl. short	high infl. short	low infl. long	high infl. long				low infl. short	high infl. short	low infl. long	high infl. long
	T_z (Pa), experimental	47.4688	53.5856	50.2407	47.1599			T_z (Pa), experimental	20.56	29.1938	52.6692	57.5874			T_z (Pa), experimental	31.7016	48.7351	41.2909	87.2123
		48.8201	57.3482	57.587	45.57				24.9169	33.9142	62.8046	43.0076				41.7606	82.1945	48.0412	91.1431
		40.1636	85.5524	38.3466	76.0387				29.7899	42.929	67.6993	45.4895				38.512	76.6648	45.7718	72.2102
		37.4304	77.5309	35.283	82.3023				29.6637	42.2735	62.8745	57.3928				44.725	61.5773	53.4211	64.7141
		44.6906	63.6777	41.9801	62.8799				13.7668	36.5935	23.6967	46.4184				49.064	68.5088	62.589	68.8274
		49.5846	54.6232	48.9676	50.2981				9.83227	42.4136	13.1203	57.656				45.0448	73.2391	62.0572	71.7067
		52.9876	52.3999	46.2387	57.9515				10.6901	39.2493	17.7914	53.3788				32.0753	39.0217	67.0747	51.2695
		36.1694	41.8551	35.4454	58.4905				16.7966	35.2875	25.2815	50.1172				30.896	67.3882	64.0396	82.4829
		49.8939	47.2852	42.3116	53.289				18.3496	42.7057	26.0908	59.1997				27.5642	64.0977	57.4821	77.6971
		63.5361	35.525	54.1198	43.9433				17.9203	31.027	24.6732	63.9712				28.0624	60.2407	47.0997	80.3661
		58.2754	105.688	47.8041	70.4243				21.2873	28.2287	29.5335	48.4406				20.9597	46.7989	33.7402	77.824
		47.8404	114.789	22.2415	72.4768				19.9115	25.2399	31.3115	52.7719				23.075	59.1232	27.8248	125.36
		58.3379	101.104	34.8629	86.1078				23.9944	25.7937	50.776	49.368				44.7276	66.188	93.2836	136.703
		65.4542	37.1485	34.1561	26.7693				24.6329	39.2254	46.3785	48.8278				47.7347	73.2265	100.402	88.8424
		70.571	72.2021	43.7314	50.2057				26.036	42.1108	40.394	53.4768				42.5494	53.0629	90.6655	71.3506
		78.5059	67.5357	55.9665	46.7941				19.4353	33.9756	38.4552	58.3357				35.8741	37.8813	102.197	107.514
		50.551	59.8022	106.789	43.924				20.6639	65.5698	40.8205	93.59				33.2443	54.4992	101.319	90.6055
		59.2327	55.3957	114.896	50.1527				24.5362	51.6262	41.6496	66.8626				30.2107	59.8405	88.0435	77.1281
		53.2811	63.3076	106.696	82.2451				34.5026	64.1386	49.9708	67.9367				15.792	62.3608	20.4273	55.4351
		50.5453	78.7756	85.6584	79.392				34.4741	47.7778	59.6493	61.1297				22.1795	41.8093	40.1558	52.9215
		60.7367	70.4976	56.3091	85.5032				38.4344	55.6246	62.8131	64.4969				32.3076	45.1344	46.2398	54.8575
		113.623	77.686	84.4427	72.329				46.9536	78.9204	53.9381	76.0447				34.5058	44.4699	47.9388	45.1542
		37.8555	104.528	58.9982	83.2516				47.0545	32.6767	55.4601	55.4288				27.0541	31.2998	41.3004	58.6338
		44.2721	96.3482	63.6601	77.3152				45.0071	21.4575	55.7314	58.7275				41.3698	30.0407	89.5248	40.604
		43.6479	49.1127	57.6561	48.2751				41.0676	21.5237	55.9419	13.7079				41.8532	30.2128	98.0691	42.7755
		37.3374	65.1688	64.153	90.6527				45.7604	12.2731	50.0746	47.7623				51.7201	31.3124	93.6834	40.2528
		58.5958	70.7831	57.5578	68.4869				45.0498	10.4907	48.0238	47.6799				52.6469	36.8323	101.555	41.9934
		50.3054	58.1141	47.9979	48.2838				40.1783	18.047	51.2569	43.9905				73.6721	33.5887	92.164	43.2086
		55.2811	31.2928	45.4959	25.4416				38.7916	20.137	63.0448	35.3914				75.2505	19.1809	89.6509	30.1209
		46.6445	24.5167	59.352	20.1437				32.5935	13.9406	52.6097	11.647				59.1214		67.5123
		55.8634	30.5466	59.2267	34.7367				34.064		41.8331					30.1964		36.9024
		73.8534	16.9689	90.369	19.9623				36.5082		40.9566					72.8987		46.4947
		77.3618	54.5451	79.4078	69.5434				36.2566		55.4702					73.274		47.9323
		84.9463	52.8204	71.9347	63.3266				11.3505		47.2258					61.8502		68.0302
		81.7791	62.1363	71.8089	48.0604				20.5694		44.2842					11.1356		15.5466
		30.9747		27.2242					17.3122		37.3359					13.1708		13.5437
		40.9377		32.5508					21.2006		47.9754					14.4041		14.3393
		39.7565		35.5178					30.9385		69.2644					7.25343		10.1903
		41.4045		44.1716					44.091		62.3403					8.94279		13.0184
		34.9406		33.8515					37.5787		44.3109					7.53114		8.87683
		34.9616		30.8664					21.3143		27.6293					7.7957		11.3032
		31.9726		32.1301					20.0348		25.6214					17.7882		31.6442
		37.2531		31.9197					20.3011		20.9246					20.9307		36.7162
		43.4199		30.5339					15.6007		8.04168					22.0264		34.087
		46.8606		28.6594					14.2871		13.8809					19.3669		35.515
		56.4858		34.0346					11.5126		11.091					17.8743		28.5548
		22.3377		15.188					28.8665		33.2859					14.7993		27.6127
		22.4685		17.5762					24.004		22.7719					9.78299		17.121
		25.3117		17.3086					28.6943		29.9745					14.7519		16.2091
		28.6414		17.3069					14.4949		4.43884					11.3782		10.6672
		30.6022		18.4565												33.8358		66.1483
		27.402		18.7686												30.7459		53.938
		23.0038		16.0393												29.6192		53.676
																27.6402		50.7198
																12.4493		8.30963
																29.1062		41.6458
																20.3233		29.1
																18.0889		26.6686
																14.0428		24.0972
																14.3686		20.4664
																11.7855		14.7929
																8.80535		10.842
																20.1509		29.3443
																21.7997		20.287
																16.9296		25.2016
																20.179		21.4962
																18.8851		17.8405

## Sheet: Figure 2e
Figure 2e-1							Figure 2e-2							Figure 2e-3
		low infl. side x	high infl. side x	low infl. side x	high infl. side y				low infl. short	high infl. short	low infl. long	high infl. long				low infl. short	high infl. short	low infl. long	high infl. long
	T_z (Pa), predicted	29.5143	82.1743	48.9718	100.35			T_z (Pa), predicted	15.9178	33.3155	41.9527	20.106			T_z (Pa), predicted	2.40265	77.1479	14.2841	64.444
		36.0833	80.042	42.4832	33.7909				12.0604	30.1307	11.8936	51.943				15.2771	24.0096	33.5864	70.8434
		31.4427	79.119	37.7259	78.4555				45.6108	11.9857	30.3158	61.0672				52.0081	16.0454	16.4404	43.8005
		18.1612	78.0739	33.5685	62.8331				27.8017	61.283	53.5953	82.1047				5.50214	22.7202	23.9077	86.6845
		47.7141	81.855	38.6835	56.6517				9.05684	50.0323	37.7841	116.149				17.1597	15.7869	44.0668	29.8035
		72.4797	41.0138	44.947	38.0316				38.0398	42.8475	54.6079	106.285				18.0851	14.0172	56.9091	33.6415
		54.4895	39.1599	48.6802	63.6447				42.5482	5.97564	54.1175	68.0722				55.0533	26.5282	60.3806	72.5628
		52.2353	74.609	40.7478	81.8997				34.5548	27.4712	32.9136	60.6652				18.1697	28.2631	41.5171	52.9363
		55.7	61.7076	52.1197	61.3001				34.57	4.13803	89.6641	89.7923				7.77518	28.5605	28.9963	65.6751
			109.589		85.3282				50.6699	48.3902	85.2717	73.7404					27.3297		64.7102
			119.527		101.861

## Sheet: Figure 3c
Figure 3c-1													Figure 3c-2
			low infl.	low infl.	low infl.	medium infl.	medium infl.	medium infl.	high infl.	high infl.	high infl.					low infl.	low infl.	low infl.	medium infl.	medium infl.	medium infl.	high infl.	high infl.	high infl.
		theta (degree)	T_z (Pa), experimental	95% C. I. Low	95% C. I. High	T_z (Pa), experimental	95% C. I. Low	95% C. I. High	T_z (Pa), experimental	95% C. I. Low	95% C. I. High				theta (degree)	T_z (Pa), experimental	95% C. I. Low	95% C. I. High	T_z (Pa), experimental	95% C. I. Low	95% C. I. High	T_z (Pa), experimental	95% C. I. Low	95% C. I. High
	T_z (Pa), experimental	5	32.8956	30.8377	34.7405	57.5219	55.1718	61.0264	50.5729	47.7831	53.2394			T_z (Pa), experimental	5	12.9796	11.5624	14.1349	16.4795	15.3479	17.8257	16.1314	13.5074	17.9497
	low eccentricity	15	30.3724	27.4187	33.9878	52.5628	48.5851	55.8217	46.94	42.8683	50.5949			high eccentricity	15	13.6525	12.0554	14.8971	20.0068	18.6351	21.49	23.3892	21.7731	25.21
		25	38.8046	35.2195	41.5166	55.2255	52.4687	58.5338	63.7537	58.7543	68.2339				25	20.3388	18.8763	22.4744	29.2723	27.1683	31.6918	37.7729	35.184	39.8144
		35	44.882	42.3304	48.3237	75.4999	68.7083	82.2853	85.6241	80.4809	91.3945				35	34.0555	31.5833	36.2558	45.829	42.9667	49.1894	52.7794	49.9162	55.905
		45	53.1911	47.0116	57.4126	70.4468	64.9495	75.5336	96.831	94.1847	101.675				45	38.0637	35.3904	39.8984	50.8319	46.7379	54.0626	55.3278	51.5792	61.6025
		55	50.0159	46.5629	53.6401	82.0764	77.5604	86.6108	106.104	101.362	113.546				55	34.7811	30.3302	38.1031	51.1489	46.5685	53.8982	63.323	59.0718	67.8925
		65	42.6977	40.197	45.9451	92.4254	85.3119	99.8911	106.606	100.997	114.762				65	43.4043	39.8917	47.6214	60.2679	57.5315	62.8681	69.1249	64.5805	74.6122
		75	48.9717	44.2434	54.6624	78.4351	73.0315	84.1432	105.292	98.6646	113.094				75	39.9616	37.3745	43.6524	68.5651	62.4505	74.5053	80.1947	73.2365	86.0639
		85	59.6639	54.5207	64.4227	78.9013	71.203	86.9067	100.427	95.7296	104.998				85	48.5654	45.9956	52.2957	66.8729	63.1339	71.4702	99.0162	91.1772	105.926
		95	59.6639	54.5207	64.4227	78.9013	71.203	86.9067	100.427	95.7296	104.998				95	48.5654	45.9956	52.2957	66.8729	63.1339	71.4702	99.0162	91.1772	105.926
		105	48.9717	44.2434	54.6624	78.4351	73.0315	84.1432	105.292	98.6646	113.094				105	39.9616	37.3745	43.6524	68.5651	62.4505	74.5053	80.1947	73.2365	86.0639
		115	42.6977	40.197	45.9451	92.4254	85.3119	99.8911	106.606	100.997	114.762				115	43.4043	39.8917	47.6214	60.2679	57.5315	62.8681	69.1249	64.5805	74.6122
		125	50.0159	46.5629	53.6401	82.0764	77.5604	86.6108	106.104	101.362	113.546				125	34.7811	30.3302	38.1031	51.1489	46.5685	53.8982	63.323	59.0718	67.8925
		135	53.1911	47.0116	57.4126	70.4468	64.9495	75.5336	96.831	94.1847	101.675				135	38.0637	35.3904	39.8984	50.8319	46.7379	54.0626	55.3278	51.5792	61.6025
		145	44.882	42.3304	48.3237	75.4999	68.7083	82.2853	85.6241	80.4809	91.3945				145	34.0555	31.5833	36.2558	45.829	42.9667	49.1894	52.7794	49.9162	55.905
		155	38.8046	35.2195	41.5166	55.2255	52.4687	58.5338	63.7537	58.7543	68.2339				155	20.3388	18.8763	22.4744	29.2723	27.1683	31.6918	37.7729	35.184	39.8144
		165	30.3724	27.4187	33.9878	52.5628	48.5851	55.8217	46.94	42.8683	50.5949				165	13.6525	12.0554	14.8971	20.0068	18.6351	21.49	23.3892	21.7731	25.21
		175	32.8956	30.8377	34.7405	57.5219	55.1718	61.0264	50.5729	47.7831	53.2394				175	12.9796	11.5624	14.1349	16.4795	15.3479	17.8257	16.1314	13.5074	17.9497
		185	32.8956	30.8377	34.7405	57.5219	55.1718	61.0264	50.5729	47.7831	53.2394				185	12.9796	11.5624	14.1349	16.4795	15.3479	17.8257	16.1314	13.5074	17.9497
		195	30.3724	27.4187	33.9878	52.5628	48.5851	55.8217	46.94	42.8683	50.5949				195	13.6525	12.0554	14.8971	20.0068	18.6351	21.49	23.3892	21.7731	25.21
		205	38.8046	35.2195	41.5166	55.2255	52.4687	58.5338	63.7537	58.7543	68.2339				205	20.3388	18.8763	22.4744	29.2723	27.1683	31.6918	37.7729	35.184	39.8144
		215	44.882	42.3304	48.3237	75.4999	68.7083	82.2853	85.6241	80.4809	91.3945				215	34.0555	31.5833	36.2558	45.829	42.9667	49.1894	52.7794	49.9162	55.905
		225	53.1911	47.0116	57.4126	70.4468	64.9495	75.5336	96.831	94.1847	101.675				225	38.0637	35.3904	39.8984	50.8319	46.7379	54.0626	55.3278	51.5792	61.6025
		235	50.0159	46.5629	53.6401	82.0764	77.5604	86.6108	106.104	101.362	113.546				235	34.7811	30.3302	38.1031	51.1489	46.5685	53.8982	63.323	59.0718	67.8925
		245	42.6977	40.197	45.9451	92.4254	85.3119	99.8911	106.606	100.997	114.762				245	43.4043	39.8917	47.6214	60.2679	57.5315	62.8681	69.1249	64.5805	74.6122
		255	48.9717	44.2434	54.6624	78.4351	73.0315	84.1432	105.292	98.6646	113.094				255	39.9616	37.3745	43.6524	68.5651	62.4505	74.5053	80.1947	73.2365	86.0639
		265	59.6639	54.5207	64.4227	78.9013	71.203	86.9067	100.427	95.7296	104.998				265	48.5654	45.9956	52.2957	66.8729	63.1339	71.4702	99.0162	91.1772	105.926
		275	59.6639	54.5207	64.4227	78.9013	71.203	86.9067	100.427	95.7296	104.998				275	48.5654	45.9956	52.2957	66.8729	63.1339	71.4702	99.0162	91.1772	105.926
		285	48.9717	44.2434	54.6624	78.4351	73.0315	84.1432	105.292	98.6646	113.094				285	39.9616	37.3745	43.6524	68.5651	62.4505	74.5053	80.1947	73.2365	86.0639
		295	42.6977	40.197	45.9451	92.4254	85.3119	99.8911	106.606	100.997	114.762				295	43.4043	39.8917	47.6214	60.2679	57.5315	62.8681	69.1249	64.5805	74.6122
		305	50.0159	46.5629	53.6401	82.0764	77.5604	86.6108	106.104	101.362	113.546				305	34.7811	30.3302	38.1031	51.1489	46.5685	53.8982	63.323	59.0718	67.8925
		315	53.1911	47.0116	57.4126	70.4468	64.9495	75.5336	96.831	94.1847	101.675				315	38.0637	35.3904	39.8984	50.8319	46.7379	54.0626	55.3278	51.5792	61.6025
		325	44.882	42.3304	48.3237	75.4999	68.7083	82.2853	85.6241	80.4809	91.3945				325	34.0555	31.5833	36.2558	45.829	42.9667	49.1894	52.7794	49.9162	55.905
		335	38.8046	35.2195	41.5166	55.2255	52.4687	58.5338	63.7537	58.7543	68.2339				335	20.3388	18.8763	22.4744	29.2723	27.1683	31.6918	37.7729	35.184	39.8144
		345	30.3724	27.4187	33.9878	52.5628	48.5851	55.8217	46.94	42.8683	50.5949				345	13.6525	12.0554	14.8971	20.0068	18.6351	21.49	23.3892	21.7731	25.21
		355	32.8956	30.8377	34.7405	57.5219	55.1718	61.0264	50.5729	47.7831	53.2394				355	12.9796	11.5624	14.1349	16.4795	15.3479	17.8257	16.1314	13.5074	17.9497

## Sheet: Figure 3d
Figure 3d-1													Figure 3d-2
			low infl.	low infl.	low infl.	medium infl.	medium infl.	medium infl.	high infl.	high infl.	high infl.					low infl.	low infl.	low infl.	medium infl.	medium infl.	medium infl.	high infl.	high infl.	high infl.
		theta (degree)	T_z (Pa), predicted	95% C. I. Low	95% C. I. High	T_z (Pa), predicted	95% C. I. Low	95% C. I. High	T_z (Pa), predicted	95% C. I. Low	95% C. I. High				theta (degree)	T_z (Pa), predicted	95% C. I. Low	95% C. I. High	T_z (Pa), predicted	95% C. I. Low	95% C. I. High	T_z (Pa), predicted	95% C. I. Low	95% C. I. High
	T_z (Pa), predicted	5	32.6929	29.0352	35.4922	46.5831	42.0121	50.6492	32.9989	29.6484	34.8711			T_z (Pa), predicted	5	16.3881	14.4296	19.7808	11.7456	9.51709	14.8996	12.8708	10.9202	16.0127
	low eccentricity	15	29.635	25.512	32.6178	47.2761	42.5732	52.9697	39.2842	35.8412	42.0215			high eccentricity	15	31.235	23.7276	37.0241	23.539	20.8478	25.3957	30.2859	27.2188	33.8406
		25	28.4167	26.9297	34.5671	41.8599	34.6473	47.3162	48.4762	42.9285	57.0645				25	37.839	23.8773	42.0535	34.3277	32.712	37.7691	41.6066	38.5782	43.7567
		35	32.0664	29.7908	35.0523	40.8111	37.6866	48.9195	64.6875	55.8726	71.5201				35	39.8308	26.459	46.6193	40.6421	37.8184	44.0061	55.3412	51.3614	59.2211
		45	35.1708	29.4042	36.6202	56.2737	51.3172	60.8869	73.9553	65.1833	80.8929				45	53.9581	30.6936	59.0748	47.0063	43.9557	50.6702	66.6793	62.0809	70.2359
		55	34.8696	26.2675	38.0171	59.9486	53.6963	66.557	85.2018	73.5853	92.0557				55	60.7854	35.9415	66.865	57.0452	54.0664	60.4313	76.186	71.3618	84.4289
		65	27.7183	22.1775	42.9285	58.7096	48.947	68.9939	84.9277	75.0114	94.199				65	59.6528	45.0717	69.0378	66.0468	59.9552	71.4195	86.7548	81.3944	91.7965
		75	30.3173	28.07	38.5408	55.2102	41.6864	79.9675	83.6603	76.0784	102.693				75	52.4491	42.2477	68.017	69.0903	62.4396	77.0392	90.4788	87.4511	95.5915
		85	36.937	27.7778	39.5278	63.9873	43.5775	93.2517	91.7009	79.1257	108.579				85	51.832	36.8938	74.5431	64.94	61.1205	84.2273	92.3016	88.1899	95.3452
		95	36.937	27.7778	39.5278	63.9873	43.5775	93.2517	91.7009	79.1257	108.579				95	51.832	36.8938	74.5431	64.94	61.1205	84.2273	92.3016	88.1899	95.3452
		105	30.3173	28.07	38.5408	55.2102	41.6864	79.9675	83.6603	76.0784	102.693				105	52.4491	42.2477	68.017	69.0903	62.4396	77.0392	90.4788	87.4511	95.5915
		115	27.7183	22.1775	42.9285	58.7096	48.947	68.9939	84.9277	75.0114	94.199				115	59.6528	45.0717	69.0378	66.0468	59.9552	71.4195	86.7548	81.3944	91.7965
		125	34.8696	26.2675	38.0171	59.9486	53.6963	66.557	85.2018	73.5853	92.0557				125	60.7854	35.9415	66.865	57.0452	54.0664	60.4313	76.186	71.3618	84.4289
		135	35.1708	29.4042	36.6202	56.2737	51.3172	60.8869	73.9553	65.1833	80.8929				135	53.9581	30.6936	59.0748	47.0063	43.9557	50.6702	66.6793	62.0809	70.2359
		145	32.0664	29.7908	35.0523	40.8111	37.6866	48.9195	64.6875	55.8726	71.5201				145	39.8308	26.459	46.6193	40.6421	37.8184	44.0061	55.3412	51.3614	59.2211
		155	28.4167	26.9297	34.5671	41.8599	34.6473	47.3162	48.4762	42.9285	57.0645				155	37.839	23.8773	42.0535	34.3277	32.712	37.7691	41.6066	38.5782	43.7567
		165	29.635	25.512	32.6178	47.2761	42.5732	52.9697	39.2842	35.8412	42.0215				165	31.235	23.7276	37.0241	23.539	20.8478	25.3957	30.2859	27.2188	33.8406
		175	32.6929	29.0352	35.4922	46.5831	42.0121	50.6492	32.9989	29.6484	34.8711				175	16.3881	14.4296	19.7808	11.7456	9.51709	14.8996	12.8708	10.9202	16.0127
		185	32.6929	29.0352	35.4922	46.5831	42.0121	50.6492	32.9989	29.6484	34.8711				185	16.3881	14.4296	19.7808	11.7456	9.51709	14.8996	12.8708	10.9202	16.0127
		195	29.635	25.512	32.6178	47.2761	42.5732	52.9697	39.2842	35.8412	42.0215				195	31.235	23.7276	37.0241	23.539	20.8478	25.3957	30.2859	27.2188	33.8406
		205	28.4167	26.9297	34.5671	41.8599	34.6473	47.3162	48.4762	42.9285	57.0645				205	37.839	23.8773	42.0535	34.3277	32.712	37.7691	41.6066	38.5782	43.7567
		215	32.0664	29.7908	35.0523	40.8111	37.6866	48.9195	64.6875	55.8726	71.5201				215	39.8308	26.459	46.6193	40.6421	37.8184	44.0061	55.3412	51.3614	59.2211
		225	35.1708	29.4042	36.6202	56.2737	51.3172	60.8869	73.9553	65.1833	80.8929				225	53.9581	30.6936	59.0748	47.0063	43.9557	50.6702	66.6793	62.0809	70.2359
		235	34.8696	26.2675	38.0171	59.9486	53.6963	66.557	85.2018	73.5853	92.0557				235	60.7854	35.9415	66.865	57.0452	54.0664	60.4313	76.186	71.3618	84.4289
		245	27.7183	22.1775	42.9285	58.7096	48.947	68.9939	84.9277	75.0114	94.199				245	59.6528	45.0717	69.0378	66.0468	59.9552	71.4195	86.7548	81.3944	91.7965
		255	30.3173	28.07	38.5408	55.2102	41.6864	79.9675	83.6603	76.0784	102.693				255	52.4491	42.2477	68.017	69.0903	62.4396	77.0392	90.4788	87.4511	95.5915
		265	36.937	27.7778	39.5278	63.9873	43.5775	93.2517	91.7009	79.1257	108.579				265	51.832	36.8938	74.5431	64.94	61.1205	84.2273	92.3016	88.1899	95.3452
		275	36.937	27.7778	39.5278	63.9873	43.5775	93.2517	91.7009	79.1257	108.579				275	51.832	36.8938	74.5431	64.94	61.1205	84.2273	92.3016	88.1899	95.3452
		285	30.3173	28.07	38.5408	55.2102	41.6864	79.9675	83.6603	76.0784	102.693				285	52.4491	42.2477	68.017	69.0903	62.4396	77.0392	90.4788	87.4511	95.5915
		295	27.7183	22.1775	42.9285	58.7096	48.947	68.9939	84.9277	75.0114	94.199				295	59.6528	45.0717	69.0378	66.0468	59.9552	71.4195	86.7548	81.3944	91.7965
		305	34.8696	26.2675	38.0171	59.9486	53.6963	66.557	85.2018	73.5853	92.0557				305	60.7854	35.9415	66.865	57.0452	54.0664	60.4313	76.186	71.3618	84.4289
		315	35.1708	29.4042	36.6202	56.2737	51.3172	60.8869	73.9553	65.1833	80.8929				315	53.9581	30.6936	59.0748	47.0063	43.9557	50.6702	66.6793	62.0809	70.2359
		325	32.0664	29.7908	35.0523	40.8111	37.6866	48.9195	64.6875	55.8726	71.5201				325	39.8308	26.459	46.6193	40.6421	37.8184	44.0061	55.3412	51.3614	59.2211
		335	28.4167	26.9297	34.5671	41.8599	34.6473	47.3162	48.4762	42.9285	57.0645				335	37.839	23.8773	42.0535	34.3277	32.712	37.7691	41.6066	38.5782	43.7567
		345	29.635	25.512	32.6178	47.2761	42.5732	52.9697	39.2842	35.8412	42.0215				345	31.235	23.7276	37.0241	23.539	20.8478	25.3957	30.2859	27.2188	33.8406
		355	32.6929	29.0352	35.4922	46.5831	42.0121	50.6492	32.9989	29.6484	34.8711				355	16.3881	14.4296	19.7808	11.7456	9.51709	14.8996	12.8708	10.9202	16.0127

## Sheet: Figure 4c
Figure 4c-1							Figure 4c-2
		side major axis	top major axis	side minor axis	top minor axis				side major axis	top major axis	side minor axis	top minor axis
	alpha [º]	88.146	31.8327	22.1821	30.5868			alpha [º]	9.03734	23.7091	35.6357	8.5807
		36.2001	37.8709	16.571	47.4913				60.2076	8.71133	22.3082	29.5419
		41.3798	3.19147	22.7126	80.6757				75.4062	37.6285	76.9982	28.3969
		25.4167	9.93857	54.2928	13.0338				36.5496	80.1306	3.82705	36.8525
		43.5159	88.6713	37.1174	31.8144				62.1265	20.4042	2.31756	52.0181
		44.273	88.2104	89.8036	27.3936				44.9843	13.039	59.7132	14.0496
		29.3186	60.2736	69.3414	7.40763				54.9622	3.38579	83.3916	88.9634
		41.4036	17.0221	8.88428	18.3346				17.892	28.9473	35.6658	14.5587
		86.1267	21.0724	35.5093	20.2348				66.7226	84.0404	28.4723	41.1859
		63.5741	61.4371	17.1734	0.934078				53.6598	73.5259	36.2623	23.2422
		58.9957	52.5056	57.4294	47.9529				83.8983	2.11275	11.654	66.3436
		5.97158	30.5816	71.6888	33.9995				77.6844	46.7007	50.7888	83.3207
		15.2323	26.7713	51.6321	29.0702				87.1525	32.3532	44.1461	17.7783
		70.7244	51.1541	43.5474	20.4708				25.1787	26.7762	21.5435	30.6669
		13.1234	15.7413	17.4234	6.40339				56.6802	81.7967	37.7085	71.0343
		54.4451	43.9005	55.4152	6.76694				49.3968	25.4227	88.558	50.1773
		73.2208	33.1228	77.9491	4.84304				44.5914	32.5591	7.47731	4.29777
		64.3516	42.4428	7.49428	72.0834				16.1917	4.55356	0.988565	35.7777
		23.9727	16.8199	49.6175	45.1631				56.2972	78.9985	54.568	33.4635
		89.7385	7.19489	47.2122	83.2524				62.9896	15.9481	2.90558	4.47889
		16.792	79.7718	78.8568	47.6684				9.12214	16.7861	6.93919	32.4934
		54.8367	11.1833	22.9526	54.7644				28.7686	11.1095	3.58592	15.5589
		88.4257	3.43677	54.1716	51.5023				64.2881	7.23836	66.5654	30.3886
		30.3837	8.43613	15.3244	45.1631				30.0566	1.02125	70.4138	64.8312
		56.9622	42.4428	39.7259	83.2524				17.1678	12.5429	16.6136	26.992
		35.742	16.8199	18.6927	47.6684				50.9728	39.9965	27.0832	34.1066
		70.6796	7.19489	31.2922	54.7644				77.5634	75.1672	25.8841	75.125
		54.841	79.7718	49.8902	51.5023				61.2552	29.1158	52.542	34.0227
		23.202	11.1833	43.194					79.1016	66.5787	42.2608	82.1848
		75.0218	3.43677	25.2613					7.9865		10.9252	61.6754
		27.134	8.43613	45.2935					61.3605		23.4788	34.0227
		84.5054		34.5973					12.4983		40.0475	82.1848
		79.7274		28.5156					25.8242		80.7613	61.6754
		81.8616		4.73296					26.9758		14.3889
		84.2442		12.9213					62.4697
		50.1364		23.3872					69.7674
		66.5682		34.5973					34.1943
		53.3546		28.5156					51.574
		18.0055		4.73296					14.9568
				12.9213					70.83
									59.5476
									81.9721

## Sheet: Extended Data Figure 1b
Extended Data Figure 1b
		Micropattern 1	Micropattern 1	Micropattern 2	Micropattern 3	Micropattern 4	Micropattern 5
		Distance (um)	Intensity (a.u.)	Intensity (a.u.)	Intensity (a.u.)	Intensity (a.u.)	Intensity (a.u.)
	Intensity (a.u.)	0	24.5756	21.511	21.902	20.7458	25.8847
		0.603	22.3028	19.516	23.7267	17.7025	22.5657
		1.206	21.2332	22.573	20.1565	16.3459	23.7759
		1.809	22.0815	25.4789	17.4909	19.373	25.193
		2.412	20.2797	22.7325	18.345	20.6868	25.1411
		3.015	19.7869	23.595	19.9787	21.3807	23.7062
		3.618	19.399	24.8212	20.3208	23.8306	24.9977
		4.221	20.1169	21.3747	20.7968	18.061	25.1323
		4.824	20.9581	22.2484	21.0791	21.4131	24.5989
		5.427	21.3346	23.3128	20.3338	20.8667	25.1546
		6.03	19.4226	23.4671	19.4348	18.8151	26.2068
		6.633	19.9941	23.5421	20.0243	21.8381	24.7562
		7.236	22.0025	22.7565	19.5342	21.932	25.984
		7.839	22.372	21.6496	19.3058	19.2303	25.3829
		8.442	21.5784	22.2373	16.8722	21.7483	27.2513
		9.045	25.5187	21.8245	18.0003	16.7474	29.2125
		9.648	24.342	22.9536	17.472	20.5956	28.3047
		10.25	24.3041	25.73	18.8756	20.3986	25.8484
		10.853	22.9972	25.754	20.6538	18.2579	28.4747
		11.456	19.928	21.916	20.3867	20.1652	26.1795
		12.059	20.6161	19.3174	19.1787	19.4045	24.9433
		12.662	22.6127	23.4154	18.4928	17.5394	24.2986
		13.265	19.3149	23.5022	20.1301	19.6887	25.0136
		13.868	20.379	23.3001	19.1185	21.3139	25.6667
		14.471	21.2591	23.6644	18.0329	20.1629	25.852
		15.074	23.4283	23.4743	18.5071	19.2256	26.7588
		15.677	23.4568	23.3929	18.2614	19.7889	27.147
		16.28	21.2897	21.8414	16.8203	21.1699	27.4856
		16.883	19.4813	23.138	17.1931	20.0459	24.7716
		17.486	21.5599	20.0072	17.9754	21.2671	23.4643
		18.089	23.3878	21.3054	15.3082	20.5524	24.6665
		18.692	23.6317	21.5918	16.8271	19.3917	24.3914
		19.295	20.4998	24.8463	17.3131	19.5151	24.8688
		19.898	21.5197	21.6618	20.9421	21.7197	26.1815
		20.501	20.235	25.3411	22.5041	21.7253	24.3104
		21.104	21.8889	23.9696	20.3934	19.6298	25.2274
		21.707	22.4688	21.5142	18.8379	20.8276	22.1193
		22.31	24.3306	21.8865	18.5535	18.7447	26.2569
		22.913	22.7257	25.7394	17.7763	21.2486	21.6794
		23.516	20.9053	19.4771	19.3431	23.0621	21.6008
		24.119	21.7057	23.589	18.1537	21.6718	21.5383
		24.722	21.8812	22.4532	16.6956	20.3482	23.5088
		25.325	22.2231	23.5831	19.9501	19.4858	25.6491
		25.928	22.5065	23.3932	18.1879	18.7103	23.1565
		26.531	22.2655	23.622	17.4877	19.9289	23.9711
		27.134	23.4573	21.8802	19.4442	18.5593	23.306
		27.737	23.2385	23.9643	19.0964	18.134	23.4587
		28.34	21.5245	25.8375	20.2082	20.7614	24.4326
		28.942	21.1908	22.5217	20.6618	23.0753	25.4215
		29.545	24.851	22.2346	16.9699	20.6223	25.097
		30.148	21.1649	20.5377	18.7222	22.3049	25.5252
		30.751	23.4379	26.1705	18.9383	22.7607	25.5324
		31.354	25.4124	25.8254	21.7679	19.5927	26.3102
		31.957	23.8133	24.2254	19.0782	17.9502	22.5935
		32.56	24.6391	24.9604	19.5007	21.103	27.967
		33.163	26.6811	25.1235	22.3417	23.7601	23.4487
		33.766	23.2612	22.4028	21.3861	20.3394	20.4717
		34.369	19.2112	24.2149	19.9658	19.5996	25.4833
		34.972	25.9917	22.2067	17.9544	18.3436	27.3264
		35.575	22.449	24.3098	18.87	19.5489	23.5595
		36.178	22.6496	25.9394	17.3825	21.0139	24.8597
		36.781	21.952	23.3766	18.8595	22.8847	23.573
		37.384	21.3608	23.4435	16.8293	21.548	22.5621
		37.987	22.5246	24.6731	18.7307	19.5614	23.2608
		38.59	20.2256	27.4458	18.9377	21.538	26.3575
		39.193	22.4905	25.9697	19.1946	22.9363	23.667
		39.796	25.1909	23.8403	21.1744	22.2047	26.5578
		40.399	21.0195	22.5027	16.9843	22.0885	25.7689
		41.002	19.8221	24.0081	19.1724	20.5871	25.2897
		41.605	21.8365	23.3788	19.9933	22.0454	21.8594
		42.208	22.6958	22.0812	18.8127	22.7947	24.3187
		42.811	22.8004	22.351	20.8393	23.2265	26.291
		43.414	21.2106	25.0957	19.5199	19.1919	26.0669
		44.017	19.3548	24.7206	19.4098	21.5871	25.2628
		44.62	23.9902	23.1465	23.2165	20.6859	24.6203
		45.223	21.5236	25.1456	19.6578	21.6117	26.7887
		45.826	24.7025	24.5205	19.4404	23.6095	22.7077
		46.429	23.5359	26.7634	17.0474	21.2803	27.7114
		47.032	23.3517	24.3409	18.0724	20.3545	27.0205
		47.635	22.253	26.0115	20.3267	21.6814	24.9208
		48.237	22.9022	27.2912	20.266	19.9497	23.3004
		48.84	25.7523	27.7564	16.5453	22.1516	22.9244
		49.443	25.1513	29.5855	18.8377	22.2563	24.1432
		50.046	21.974	30.3499	18.6073	21.0657	23.7894
		50.649	21.0486	28.766	23.7375	19.7281	22.6594
		51.252	23.7747	29.7807	22.6926	20.2032	24.4526
		51.855	25.1941	26.1147	20.0995	17.4648	23.6067
		52.458	23.1649	25.2316	19.3491	20.0177	24.197
		53.061	21.1001	27.4078	21.514	21.8813	24.9125
		53.664	26.3036	28.2978	21.018	22.0547	24.7026
		54.267	23.5176	23.4955	20.0577	18.8612	25.3062
		54.87	24.1315	23.7664	20.4299	20.0049	25.6272
		55.473	29.3966	26.7722	19.1193	19.0613	22.019
		56.076	26.6931	24.8503	20.4309	19.6313	24.0287
		56.679	22.5295	25.2894	20.1053	24.0185	28.4189
		57.282	21.6066	28.3882	20.3124	26.736	25.0124
		57.885	20.5818	27.2757	21.2253	23.3956	23.3918
		58.488	21.1837	29.2613	22.2564	23.4615	23.0502
		59.091	23.2785	23.5914	19.7778	25.6407	25.0215
		59.694	20.1198	22.4581	22.8307	20.7185	25.6787
		60.297	22.0817	25.8908	21.3852	19.7899	25.8263
		60.9	21.8382	25.7844	20.0423	22.3554	24.6774
		61.503	23.4026	25.8336	19.7722	18.5095	25.2393
		62.106	22.1786	26.6563	18.2056	23.6282	25.1633
		62.709	25.0053	27.3927	20.0531	22.8789	28.2763
		63.312	23.5086	25.3253	19.0708	21.026	25.9872
		63.915	26.9544	27.7475	20.2369	20.0655	25.2943
		64.518	28.8066	25.3988	19.5939	22.0563	27.7894
		65.121	28.7845	27.3032	17.2347	23.4326	24.537
		65.724	27.4471	24.4338	17.8116	26.2616	24.6354
		66.327	24.2171	26.8453	17.804	24.657	21.5403
		66.93	23.5529	27.5766	20.2689	23.0623	24.5641
		67.533	27.6728	26.4238	22.4098	19.2147	22.9703
		68.135	25.1135	25.0758	22.2314	21.58	24.0739
		68.738	24.6896	26.7103	20.4355	21.7059	24.3955
		69.341	25.9578	25.7849	19.5743	21.2744	26.2229
		69.944	25.2039	26.1033	17.3	19.7557	27.2461
		70.547	24.4855	26.1769	18.8414	21.4885	29.9423
		71.15	23.9056	27.9994	20.5878	22.2198	32.7105
		71.753	25.3096	25.7199	19.8767	24.0303	32.278
		72.356	24.816	29.1614	17.7368	20.411	34.2426
		72.959	25.607	28.5286	21.9533	20.4967	39.137
		73.562	23.2173	28.9133	21.039	22.3885	33.9987
		74.165	23.2624	26.9781	20.1779	23.7656	30.817
		74.768	23.222	28.0939	19.2237	24.3846	30.7977
		75.371	21.4965	28.2365	16.584	23.6639	25.9155
		75.974	17.3666	28.6138	18.1919	24.9337	23.7246
		76.577	14.5317	29.9666	19.0394	27.6054	24.6933
		77.18	13.9052	30.805	21.1924	22.8226	28.2556
		77.783	12.4723	28.4069	19.263	26.7071	26.9025
		78.386	12.1866	21.8313	20.8395	22.4043	29.2779
		78.989	10.2837	19.6857	21.6783	23.2781	28.4894
		79.592	11.812	15.0459	18.7664	22.8992	24.1824
		80.195	12.3388	12.9622	19.671	24.094	24.5556
		80.798	9.8076	12.533	18.6722	20.3867	22.2173
		81.401	11.5447	13.2601	20.1378	21.275	23.0012
		82.004	12.1056	13.9506	21.4426	18.4382	18.8275
		82.607	12.0315	11.863	23.6098	15.4056	16.0721
		83.21	12.7682	12.3228	23.6054	14.7804	14.0575
		83.813	11.4979	12.9324	20.2543	12.8779	13.3752
		84.416	11.5658	13.3058	13.4678	12.1336	11.7577
		85.019	10.573	12.8124	10.0212	9.528	12.4216
		85.622	10.3876	9.8075	9.1041	7.5859	10.9171
		86.225	9.1644	8.9919	8.1064	8.6289	8.5981
		86.827	7.9429	10.5689	8.1113	10.5245	10.3683
		87.43	7.3914	9.7228	7.0025	9.7439	11.0924
		88.033	7.5843	12.0631	6.6996	7.8343	11.11
		88.636	8.7128	12.7564	6.2883	7.6657	10.7762
		89.239	9.159	12.1192	6.2386	8.2669	8.6204
		89.842	9.2794	10.2645	5.2964	10.0499	7.0785
		90.445	7.9319	12.62	4.9356	6.6148	9.1281
		91.048	9.2649	12.7563	4.8803	5.3578	7.9397
		91.651	9.1948	13.8063	4.0924	8.7626	6.4563
		92.254	6.8822	13.5946	4.6936	7.9172	8.103
		92.857	6.8321	12.0419	4.231	9.3943	8.5908
		93.46	6.8504	12.1441	3.6217	7.2385	8.1563
		94.063	5.5203	9.9037	3.7342	7.6005	7.9261
		94.666	6.7655	10.8084	4.3237	5.1489	7.5359
		95.269	9.5067	11.8619	3.6575	5.6889	5.7702
		95.872	9.1182	12.3696	3.1577	6.3668	5.5156
		96.475	8.0844	12.5378	4.7527	6.0575	6.6739
		97.078	7.6348	9.818	3.3917	6.327	6.8375
		97.681	7.9211	11.9472	3.7621	5.3228	5.1437
		98.284	8.2227	11.8436	5.14	6.2819	6.4837
		98.887	7.8472	11.9542	5.1504	5.7773	7.4052
		99.49	5.6166	12.6494	3.7348	5.1827	6.4172
		100.093	7.5051	13.4832	5.9155	4.0027	6.3948
		100.696	7.4714	11.9148	6.5986	5.0858	5.82
		101.299	8.7217	9.0496	6.0106	3.9791	5.98
		101.902	6.7918	11.3991	6.9028	4.268	6.6628
		102.505	5.6805	11.1986	8.3528	5.875	6.7269
		103.108	5.6518	8.6321	8.7484	4.3183	6.9184
		103.711	6.4894	9.6053	6.8777	5.1216	7.1883
		104.314	7.4991	9.9561	3.9282	2.6228	7.5054
		104.917	8.1244	8.5086	3.0775	4.3151	6.5483
		105.52	8.4049	10.0048	3.9478	5.5728	4.9862
		106.122	8.9889	9.7865	3.1704	5.8631	4.7838
		106.725	9.2248	11.5993	3.4231	5.9676	4.1168
		107.328	9.5247	12.6686	3.693	3.5605	4.3387
		107.931	8.7514	11.7025	5.3458	4.7409	5.8734
		108.534	6.9689	10.1971	4.0062	4.2949	6.1474
		109.137	9.0498	11.8027	3.2142	5.5056	4.702
		109.74	7.9905	10.4439	3.5061	4.2749	6.5943
		110.343	7.9169	11.6236	3.2347	4.2389	6.7199
		110.946	9.6017	12.9591	1.7257	3.8988	3.5551
		111.549	7.3027	11.5495	2.777	2.6367	4.7323
		112.152	8.8288	8.873	4.4096	2.518	4.9133
		112.755	8.789	11.1939	2.8825	3.1604	3.302
		113.358	8.5045	10.3649	2.926	4.6744	4.717
		113.961	8.1903	10.2884	1.5274	6.8147	6.0317
		114.564	6.6844	10.8857	2.6937	6.056	6.079
		115.167	8.971	9.9233	2.4275	4.9452	2.9399
		115.77	10.2093	8.8094	1.8695	4.1913	3.2911
		116.373	7.93	10.1288	2.8958	6.1132	4.409
		116.976	8.7921	11.6154	4.4605	3.9604	6.4597
		117.579	7.069	12.1232	3.0851	3.7303	6.3109
		118.182	7.059	12.371	3.9677	3.581	5.5547
		118.785	8.8902	12.0946	4.144	5.8093	5.3027
		119.388	5.5251	13.3111	3.1241	5.4893	4.8482
		119.991	7.1014	14.2494	3.3186	4.0212	3.8092
		120.594	8.6834	11.0956	2.4386	3.822	4.0227
		121.197	7.4051	10.8154	1.3391	5.188	5.5245
		121.8	7.8242	12.2375	1.4167	5.9153	5.4162
		122.403	8.3951	12.8067	3.3873	5.9039	4.7803
		123.006	9.0722	11.1638	2.5076	5.197	5.0639
		123.609	8.5461	9.7247	2.1055	5.252	5.0165
		124.212	8.1207	11.3523	3.2103	6.1505	6.3195
		124.815	8.4395	8.6756	2.3768	5.5504	6.4897
		125.418	5.0206	10.3059	2.8214	5.189	6.1989
		126.02	7.4895	11.2094	3.7565	6.068	4.2095
		126.623	7.9453	10.52	3.5377	5.3156	6.461
		127.226	7.1797	10.6753	2.2303	4.448	5.5789
		127.829	8.351	10.511	2.9154	5.0195	5.4018
		128.432	9.4751	9.2977	3.0608	5.9449	4.8719
		129.035	9.402	12.542	2.8672	4.0011	3.7612
		129.638	7.5368	11.3463	2.614	4.8897	3.5832
		130.241	9.3595	10.9342	1.4397	5.1724	3.4353
		130.844	7.4392	9.0611	0.9439	4.0296	5.8303
		131.447	7.8317	10.5278	2.1555	4.1838	6.1766
		132.05	6.1194	10.1179	2.4076	5.4316	5.7981
		132.653	8.4497	10.6571	1.9647	4.596	6.2937
		133.256	8.6436	10.9421	2.3471	3.7608	5.5155
		133.859	9.1449	11.6543	2.9179	3.4732	5.3703
		134.462	7.4101	11.9938	3.3868	3.9273	5.9273
		135.065	8.2182	12.8814	2.9238	3.8973	6.2727
		135.668	8.2733	11.8927	3.3044	4.2829	7.0305
		136.271	9.3117	11.367	3.7888	5.1935	4.9198
		136.874	10.3968	10.92	4.4253	5.4068	5.4696
		137.477	9.126	12.6062	2.501	2.7381	3.0319
		138.08	9.5627	10.7514	3.7174	5.2151	4.2882
		138.683	10.5228	9.8705	4.966	5.0839	5.3257
		139.286	9.9884	10.9433	3.5912	5.0298	5.4814
		139.889	10.4601	12.3095	2.6893	5.3345	6.1171
		140.492	9.0402	10.3119	3.8267	5.0194	4.9282
		141.095	9.1565	12.1461	2.618	3.4496	3.4395
		141.698	9.379	14.3544	0.4422	4.0825	5.4863
		142.301	9.9435	11.9667	1.5165	2.5147	3.8243
		142.904	8.2629	12.8639	2.2955	4.0895	4.9963
		143.507	8.5482	11.348	3.5842	3.524	4.6364
		144.11	9.2871	11.9744	2.5433	4.2166	4.2935
		144.712	11.2953	11.2316	2.4414	7.133	4.1002
		145.315	9.1848	13.5054	2.3705	5.5242	5.1921
		145.918	9.0585	11.2762	1.2871	4.1823	6.5085
		146.521	8.6092	10.6961	3.1184	4.7201	5.2823
		147.124	9.1797	11.5639	2.3977	4.6292	5.4296
		147.727	10.3397	14.3007	1.234	4.6143	3.9544
		148.33	10.1808	13.3941	1.7235	5.5619	5.2768
		148.933	9.999	10.3527	2.1967	4.4533	4.0592
		149.536	9.8318	8.8786	1.6542	5.5024	6.4684
		150.139	7.6087	10.8805	2.9604	3.8833	4.9291
		150.742	8.7697	11.5305	2.6747	4.4272	2.8924
		151.345	8.988	10.9607	2.3631	4.0966	5.1085
		151.948	8.5745	13.3925	3.4113	4.7731	5.2451
		152.551	8.531	14.7226	2.34	4.1314	3.5315
		153.154	9.2239	12.7037	2.5901	4.9915	4.564
		153.757	10.4764	13.3191	1.4613	7.2361	4.3558
		154.36	12.5433	14.3139	4.4243	7.1477	3.7126
		154.963	11.4719	12.9285	4.256	6.9042	4.4461
		155.566	10.7688	12.3338	2.2125	5.9581	4.1897
		156.169	10.7328	12.6354	3.6385	5.0719	3.423
		156.772	12.6965	15.8848	3.7684	3.8635	5.2372
		157.375	12.3766	13.6952	2.3228	3.1479	6.0822
		157.978	11.6858	13.3763	2.6073	5.2096	4.3477
		158.581	11.3604	11.3567	3.4496	5.4251	5.8793
		159.184	9.5604	11.3961	1.9709	6.1631	5.5031
		159.787	8.1609	12.4144	2.475	7.6279	4.7999
		160.39	9.2937	14.1067	2.8124	5.7948	4.3455
		160.993	10.4325	14.0935	3.7661	4.3494	5.038
		161.596	10.7261	15.5052	4.4028	5.4905	4.7073
		162.199	9.3906	14.1961	2.0007	5.2353	4.4769
		162.802	10.5855	12.3963	1.4441	4.8247	5.0436
		163.405	10.2925	13.8256	3.3911	3.6818	5.0791
		164.008	10.5675	13.0089	4.7938	4.9022	5.525
		164.61	10.3675	12.9401	2.4704	7.2382	6.3899
		165.213	9.169	11.7863	2.4958	6.6562	5.4009
		165.816	9.7002	11.169	2.7222	5.5562	6.3368
		166.419	10.6135	13.274	2.9432	3.3029	4.4284
		167.022	10.0662	14.5347	3.121	5.7147	5.4479
		167.625	9.9101	12.9878	2.2329	5.0536	5.9508
		168.228	11.1974	10.3547	2.163	3.1295	6.0411
		168.831	9.8743	11.8506	2.1011	5.1357	3.8989
		169.434	9.464	14.5726	4.2338	6.029	2.4182
		170.037	11.6416	14.6652	2.3568	5.8625	1.9415
		170.64	10.471	10.9115	4.4979	5.9872	3.4212
		171.243	9.6949	11.6444	3.5079	6.9402	3.0623
		171.846	10.0561	11.5287	3.7126	5.9501	3.8335
		172.449	9.4342	11.162	2.641	5.0462	4.0178
		173.052	12.1744	14.0759	2.724	6.1441	6.076
		173.655	11.1328	14.8151	2.5062	5.8256	5.8002
		174.258	10.3446	11.8726	4.3761	6.5404	2.9105
		174.861	9.53	14.2351	5.2629	6.2818	3.5272
		175.464	9.0167	14.4858	2.4355	7.0466	3.2576
		176.067	8.9433	12.7563	3.4178	8.2739	3.3536
		176.67	9.5894	14.2713	5.1954	5.6783	3.7382
		177.273	10.2285	12.8971	2.9314	6.0866	4.2383
		177.876	10.6778	10.6058	2.5273	7.1745	4.0415
		178.479	10.3418	13.3262	4.5039	5.0104	2.6213
		179.082	11.4575	12.2287	2.4704	4.7488	4.4883
		179.685	10.3837	12.0966	3.3843	6.2484	4.634
		180.288	9.2555	11.7121	2.3712	5.2031	5.0973
		180.891	10.082	13.1378	4.2341	6.4766	5.1441
		181.494	10.6761	11.6464	3.0296	5.3071	4.294
		182.097	10.6161	11.1743	2.9446	6.7053	5.4459
		182.7	10.9382	11.2492	3.8601	5.9746	5.4891
		183.303	9.9029	13.6513	4.3567	6.8376	5.7894
		183.905	11.7609	16.0812	5.3311	5.684	4.9733
		184.508	12.8514	16.2738	4.7671	4.8725	4.7117
		185.111	12.5524	13.5439	2.7581	5.2233	4.6803
		185.714	11.0855	11.4919	2.0551	6.2809	5.0559
		186.317	12.1738	13.5032	2.1738	4.629	6.3494
		186.92	13.5435	12.734	2.5387	6.5135	4.6065
		187.523	10.9093	10.4941	3.0317	4.5586	4.6169
		188.126	12.1766	11.4737	3.5348	5.2274	4.1369
		188.729	12.8209	11.5474	4.1319	5.3003	4.2998
		189.332	12.1336	11.6062	4.8076	5.2615	4.1523
		189.935	10.4616	13.5397	3.3192	5.0022	6.7593
		190.538	9.9372	12.6836	4.418	6.3223	6.3496
		191.141	11.29	14.802	4.8081	6.0147	6.5066
		191.744	12.4832	14.4286	5.1536	4.8949	4.3513
		192.347	13.7317	12.2799	4.0167	5.0168	5.3176
		192.95	12.5006	14.4181	4.7677	5.2708	5.9032
		193.553	9.8375	13.0326	2.0269	5.753	3.3829
		194.156	9.8821	15.4091	3.1894	5.8684	5.1423
		194.759	8.6083	18.1448	2.0235	5.3971	5.9216
		195.362	9.3855	12.9784	1.6829	5.3318	4.9159
		195.965	9.9214	14.2167	2.2741	5.5842	5.168
		196.568	10.734	15.0457	3.5768	4.3025	4.3786
		197.171	13.8517	14.947	4.574	5.1383	4.7096
		197.774	15.0863	15.85	6.2978	5.6411	5.2536
		198.377	14.1981	15.7486	5.233	3.6162	8.26
		198.98	14.1183	13.8104	3.2263	4.6803	6.9483
		199.583	13.4463	14.3329	4.7351	4.5094	6.5662
		200.186	12.7269	15.1174	3.6509	3.6775	5.2479
		200.789	14.2633	13.7834	3.6847	4.1232	4.5879
		201.392	14.1873	14.5701	3.6065	5.3511	6.1229
		201.995	13.1453	13.208	3.1171	3.9707	6.2342
		202.598	12.3426	13.4762	4.7918	6.084	5.6082
		203.2	13.2314	14.3883	3.7585	4.9384	4.0547
		203.803	13.027	15.1629	2.7398	2.4733	4.5489
		204.406	12.783	13.8411	2.3787	3.7621	4.8162
		205.009	12.6678	12.4548	2.7129	4.3046	5.3808
		205.612	10.1658	14.6409	5.5201	4.8967	5.9223
		206.215	11.4325	12.9961	2.4853	6.286	7.2119
		206.818	12.7948	15.2483	3.3525	6.1659	6.6386
		207.421	11.937	13.2667	2.857	5.8518	6.6039
		208.024	12.4967	14.9507	3.661	6.7279	7.1204
		208.627	13.093	13.0224	3.0071	5.7082	5.8575
		209.23	11.6142	14.6753	4.5951	4.2605	5.7792
		209.833	12.2858	14.264	4.4169	5.6841	3.8571
		210.436	13.3971	15.2509	2.9865	6.3118	4.2464
		211.039	12.6663	16.0277	5.3218	6.6994	7.1954
		211.642	12.1077	15.6657	3.4049	8.4441	6.5403
		212.245	12.305	16.321	2.9056	7.7908	4.9452
		212.848	11.9631	15.0294	3.2066	5.4759	8.0278
		213.451	10.5241	15.8442	4.1841	6.1404	7.11
		214.054	11.2003	14.3853	4.6045	6.3744	5.7826
		214.657	13.4227	15.0993	4.2796	6.7347	5.6314
		215.26	11.3537	15.254	4.9225	7.8746	5.3427
		215.863	10.6625	15.4328	4.0492	7.5934	5.1972
		216.466	11.7824	14.7696	3.5837	8.8921	6.2479
		217.069	11.2984	16.7886	3.6779	8.3777	7.3341
		217.672	10.3106	14.6095	3.275	6.8876	6.6441
		218.275	12.9367	14.0728	4.2741	6.8113	7.5375
		218.878	13.6092	13.3074	4.5038	7.4933	5.3667
		219.481	13.4775	14.3695	3.6321	7.7301	6.8097
		220.084	10.7721	13.0014	4.8947	7.6306	5.479
		220.687	11.6261	13.0533	5.6067	6.4965	4.0794
		221.29	12.462	11.4003	5.1597	7.5122	6.6732
		221.893	12.3584	13.0408	4.1881	5.2507	7.73
		222.495	10.2184	12.4976	7.0668	7.7195	7.5616
		223.098	10.3976	11.6821	5.9214	8.0263	3.829
		223.701	11.2416	13.2936	7.1145	6.4398	6.1493
		224.304	11.2512	13.7598	4.5863	7.4545	7.0861
		224.907	12.1607	14.8437	4.174	6.6055	6.9382
		225.51	13.8316	11.3464	4.63	6.0676	8.4567
		226.113	13.7993	11.134	6.4243	8.6	9.621
		226.716	12.1675	10.4732	7.7347	6.8447	8.4222
		227.319	10.1792	9.5123	6.5288	6.8455	9.5009
		227.922	11.6777	7.595	4.5555	6.5609	9.3574
		228.525	11.0223	6.2033	4.181	8.6601	10.9818
		229.128	8.0699	5.6577	4.6076	9.2508	9.8454
		229.731	5.5909	4.7788	5.1468	8.1253	7.6877
		230.334	3.845	4.3106	6.0414	7.5799	7.9755
		230.937	3.7645	4.1574	6.8096	9.1808	9.5554
		231.54	6.2254	5.5751	8.1358	10.3767	10.7883
		232.143	5.0543	7.6187	6.452	9.4426	10.4743
		232.746	6.9994	8.3918	8.4809	10.0933	12.6958
		233.349	6.7953	13.0397	9.0646	12.1909	14.0911
		233.952	7.6908	14.6468	6.5708	12.0401	11.2142
		234.555	8.9232	12.357	5.9683	11.1144	10.358
		235.158	12.3183	13.4374	7.6744	9.5928	10.5933
		235.761	12.0303	14.4218	9.1665	11.6842	10.5907
		236.364	13.2972	14.6733	9.7981	14.5382	15.3778
		236.967	14.978	15.1753	9.5243	12.663	19.2578
		237.57	13.5057	19.161	9.8537	14.9211	20.9109
		238.173	14.7607	22.0827	8.8572	17.7348	25.7787
		238.776	17.77	24.41	9.4036	19.1755	29.1042
		239.379	22.5096	29.3823	14.0989	22.5652	27.0041
		239.982	26.2878	27.7905	15.5129	23.9731	27.7509
		240.585	26.5241	27.4008	17.7682	27.9945	26.777
		241.188	28.0582	26.517	19.4535	26.8347	28.788
		241.79	30.4293	26.7946	20.6378	29.8876	27.8148
		242.393	25.1098	27.5828	21.9499	24.216	28.628
		242.996	27.5598	26.8979	21.4057	26.6407	26.8273
		243.599	28.8411	26.2795	21.8879	24.6066	28.0435
		244.202	27.8548	27.3404	20.031	29.285	28.8112
		244.805	27.1817	30.2629	19.9206	30.1358	27.2026
		245.408	27.3808	29.677	18.0905	27.5821	26.1273
		246.011	26.8094	30.1281	21.5789	26.1316	27.1694
		246.614	26.1537	29.7056	22.5678	23.054	28.6828
		247.217	24.8606	27.5186	22.8777	24.3537	28.5493
		247.82	27.9636	27.4612	24.4425	23.8324	26.261
		248.423	30.5222	27.6935	21.6546	26.4677	27.6524
		249.026	28.1863	29.0555	21.6051	25.274	27.4826
		249.629	25.2035	27.3269	22.987	24.5668	24.8639
		250.232	28.3166	28.1214	19.6557	25.931	26.6815
		250.835	26.6213	30.1063	25.2559	25.3108	30.0642
		251.438	28.1002	26.0739	22.0566	24.4455	26.6653
		252.041	26.482	27.2796	20.1205	27.0708	27.5567
		252.644	28.2348	22.9152	22.4505	25.7085	26.4923
		253.247	26.4363	26.6664	20.4552	25.5029	26.6528
		253.85	26.9069	29.2967	20.7439	23.1225	27.3918
		254.453	24.045	28.432	21.6907	24.0902	27.9932
		255.056	25.9649	25.6797	22.6451	22.3104	28.8745
		255.659	28.9868	24.3363	22.1512	24.5065	28.5033
		256.262	31.8926	25.0473	20.5587	25.8975	27.6504
		256.865	35.8991	26.1605	21.4389	25.8119	26.5932
		257.468	36.2883	27.8854	21.3782	28.4055	28.1201
		258.071	35.4208	30.0831	22.0352	29.7976	29.7319
		258.674	31.114	33.0694	22.7494	28.1568	27.9484
		259.277	31.7331	33.6686	20.3199	25.1651	32.1247
		259.88	29.2805	34.0517	22.2603	24.2427	28.2298
		260.483	26.6428	30.297	23.2314	25.492	28.1396
		261.085	27.3685	32.7384	26.0568	24.2387	26.9107
		261.688	27.9995	26.3878	31.3178	26.716	29.3113
		262.291	29.2682	24.1752	34.6909	27.695	28.5937
		262.894	32.3694	24.71	33.2309	26.1312	25.2331
		263.497	31.057	27.3443	25.5107	26.7814	27.6367
		264.1	29.1953	27.9076	21.6861	26.5873	27.7189
		264.703	28.1806	24.0952	21.7767	26.6964	27.0485
		265.306	30.6511	28.9436	24.1702	23.6931	26.8132
		265.909	27.1111	25.4487	22.5228	23.8905	28.0705
		266.512	24.8869	25.1589	21.353	24.2402	29.6895
		267.115	28.7519	27.9359	24.7104	24.7352	31.2298
		267.718	26.9465	27.6517	23.2115	23.9612	30.8822
		268.321	28.5897	25.7014	21.9432	23.2712	29.1503
		268.924	27.8871	25.4511	23.05	22.8134	29.4915
		269.527	27.0013	25.53	20.3137	23.3782	28.3186
		270.13	28.3862	28.1102	23.2249	23.1539	28.4093
		270.733	30.1751	25.3449	25.6628	20.6833	31.5993
		271.336	29.8494	26.2183	23.367	25.7039	33.0068
		271.939	28.8811	26.1876	21.1884	25.603	32.1753
		272.542	27.4525	25.7406	20.8024	24.6176	30.6006
		273.145	27.5304	24.4817	20.597	25.1526	27.9485
		273.748	28.4671	26.7628	22.4518	26.1186	29.3812
		274.351	27.7643	28.5105	25.4474	23.8047	33.0435
		274.954	28.8493	28.6125	22.9932	21.933	30.4569
		275.557	27.4065	28.2263	25.1475	25.8505	28.655
		276.16	24.6318	27.7118	23.791	25.9432	28.0235
		276.763	24.5951	25.5256	22.0366	24.8532	29.3996
		277.366	28.628	23.836	25.9672	24.4164	29.9109
		277.969	29.2968	25.5055	22.0446	22.683	29.1764
		278.572	31.1978	24.678	21.9737	24.2951	28.1905
		279.175	27.6275	27.9346	22.6245	24.7528	29.4931
		279.777	27.4572	25.323	23.6118	25.0997	31.631
		280.38	27.9445	26.8092	23.3041	25.2717	24.6601
		280.983	29.7566	28.604	23.6887	25.6615	27.259
		281.586	24.5629	32.8452	25.4721	29.7026	27.2026
		282.189	28.4568	30.1654	24.0389	26.4596	31.9305
		282.792	30.0976	29.887	22.1765	27.7012	27.2932
		283.395	27.195	28.5168	23.5482	23.4279	27.8878
		283.998	28.4054	26.7064	25.4896	24.7379	29.1997
		284.601	27.0745	29.9558	23.9935	25.2904	28.945
		285.204	27.8096	30.4263	23.6305	25.3995	28.0193
		285.807	26.2426	32.3163	23.1053	27.0581	30.8612
		286.41	26.8818	28.3521	20.9574	26.833	29.0803
		287.013	27.8749	30.9786	20.4451	27.8923	31.4242
		287.616	27.8202	32.1763	24.6334	23.3636	31.2459
		288.219	29.4318	27.8016	24.1315	23.4334	32.4084
		288.822	28.1194	28.8008	23.6627	26.364	31.8124
		289.425	28.6102	27.6068	21.6853	27.7182	32.198
		290.028	27.2401	27.4682	22.2514	26.066	32.9474
		290.631	29.8343	27.302	22.4478	28.4466	28.7865
		291.234	28.5463	26.4991	21.8403	26.9863	26.2599
		291.837	31.7299	26.1203	23.7304	24.7865	29.4042
		292.44	30.416	27.8288	23.9301	25.817	28.2323
		293.043	30.0595	27.4895	23.8309	28.914	27.0012
		293.646	28.7629	26.9124	26.8769	27.127	26.4392
		294.249	28.5459	28.6059	24.8421	25.0278	27.6481
		294.852	29.8952	27.4135	21.9146	25.196	28.0573
		295.455	28.099	26.4825	23.3607	23.9669	28.5238
		296.058	29.3529	25.1084	24.5875	26.3867	28.6456
		296.661	28.5515	23.1785	25.3706	27.3151	26.9887
		297.264	29.6982	28.7826	25.7247	23.733	31.2742
		297.867	29.8088	25.2345	23.8815	24.5316	30.0688
		298.47	28.6427	25.7171	26.4482	25.4984	28.2532
		299.073	28.9358	26.5884	25.078	26.8301	29.7943
		299.675	25.9376	23.4171	22.2868	25.7558	28.1995
		300.278	25.1114	25.4375	23.2007	26.1119	30.6563
		300.881	25.7738	27.0475	23.6528	27.6444	29.0259
		301.484	28.8728	25.1394	24.6853	23.0964	28.6062
		302.087	26.7535	24.5166	24.5571	27.1179	29.8425
		302.69	28.0075	25.1875	25.0848	28.5548	30.2174
		303.293	26.1289	22.1427	25.3807	29.7163	29.5311
		303.896	25.7993	22.1375	27.3926	30.0247	28.1046
		304.499	26.7649	20.7341	30.0534	30.5296	26.4171
		305.102	26.6165	23.4112	33.211	30.103	24.8871
		305.705	26.2653	24.6522	36.0321	28.3148	28.2334
		306.308	27.4523	26.0486	35.8465	26.4447	28.956
		306.911	23.5896	22.4438	30.1389	23.9007	26.9491
		307.514	25.9668	28.2337	28.1365	24.5394	29.6712
		308.117	28.1379	26.8105	25.4699	28.5992	28.4914
		308.72	26.4705	24.8419	24.9362	27.3322	29.1273
		309.323	24.7766	27.7372	25.3367	26.1807	29.4899
		309.926	24.582	26.1013	27.2341	26.4533	28.1504
		310.529	27.6858	27.6717	24.2337	28.3696	26.9333
		311.132	24.6975	25.2472	22.9223	27.6341	27.3584
		311.735	24.9947	26.07	26.4721	26.7786	25.9757
		312.338	27.2601	23.1884	22.5	27.7466	28.2442
		312.941	29.5571	26.4166	23.0924	28.017	30.9228
		313.544	24.195	28.5206	22.2104	27.6102	28.0975
		314.147	26.7549	26.3029	21.7656	29.5886	27.4909
		314.75	26.9111	29.7953	23.2781	30.0878	26.2507

## Sheet: Extended Data Figure 2
Extended Data Figure 2
		25 um	50 um	100 um	200 um
	Density (cells/um^2)	0.00305499	0.00799844	0.00450231	0.00473216
		0.00529101	0.00664356	0.00356312	0.00586793
		0.00878906	0.0059629	0.00474203	0.00659681
		0.00540541	0.00533148	0.00554072	0.00471981
		0.00564972	0.00516129	0.00831354	0.00673163
		0.00397878	0.00584307	0.007172	0.00351646
		0.00426888	0.00277235	0.00490204	0.00406748
		0.00349732	0.00233699	0.00436985	0.0039453

## Sheet: Extended Data Figure 7e
Extended Data Figure 7e
		Time (min)	Dome 1	Dome 2	Dome 3	Dome 4	Dome 5	Dome 6
	Dome Pressure (Pa)	-60	44.9293	53.4612	64.3035	69.9033	50.281	51.3564
		-40	51.2706	47.0028	75.9281	102.393	41.51	62.3469
		-20	52.5338	52.7171	84.6112	94.6677	43.6355	35.7014
		20	26.1875	18.8271	20.1342	34.8769	19.2671	8.17981
		40	23.9833	19.4852	42.3887	24.8388	27.538	20.9109

[truncated: 10 more sheets: Extended Data Figure 7f, Extended Data Figure 7g, Extended Data Figure 7h, Extended Data Figure 8a, Extended Data Figure 8b, Extended Data Figure 8c, Extended Data Figure 8d, Extended Data Figure 10, Extended Data Figure 9a, Extended Data Figure 9b]
